# Supplementary material for: Atmospheric Sulfuric Acid Dimer Formation in a Polluted Environment
Source: Int J Environ Res Public Health. 2022 Jun 3;19(11):6848. doi: 10.3390/ijerph19116848 (PMC9180914; doi:10.3390/ijerph19116848)
Supplement: Supplementary file 1 [file ijerph-19-06848-s001.zip]

Archive with 1 entries (1 files):
- ijerph-1736633-SI.pdf
